# Supplementary material for: Efficacy of Omega-5 NanoPSO Treatment in the Hippocampus, Through Antioxidant Mechanisms, After an Ischemia/Reperfusion Injury, in Murine Model
Source: Antioxidants (Basel). 2024 Nov 5;13(11):1353. doi: 10.3390/antiox13111353 (PMC11591363; doi:10.3390/antiox13111353)
Supplement: Supplementary file 1 [file antioxidants-13-01353-s001.zip]

Archive with 1 entries (1 files):
- antioxidants-3265251-supplementary.pdf
